# Supplementary material for: Phytochemical Analysis, Biological Activities, and Molecular Docking Studies of Root Extracts from Paeonia Species in Serbia
Source: Pharmaceuticals (Basel). 2024 Apr 17;17(4):518. doi: 10.3390/ph17040518 (PMC11054981; doi:10.3390/ph17040518)
Supplement: Supplementary file 1 [file pharmaceuticals-17-00518-s001.zip]

Archive with 1 entries (1 files):
- pharmaceuticals-2918694-supplementary.pdf
